# Supplementary material for: Modification of a Marine Pine Kraft Lignin Sample by Enzymatic Treatment with a Pycnoporus cinnabarinus Laccase
Source: Molecules. 2023 Jun 20;28(12):4873. doi: 10.3390/molecules28124873 (PMC10305415; doi:10.3390/molecules28124873)
Supplement: Supplementary file 1 [file molecules-28-04873-s001.zip]

Archive with 1 entries (1 files):
- molecules-2423033-supplementary.pdf
